# Supplementary material for: Real-world efficacy and safety of PD-1 inhibitors in patients living with HIV and cancer: a retrospective cohort study
Source: Front Oncol. 2026 Jun 24;16:1846602. doi: 10.3389/fonc.2026.1846602 (PMC13341521; doi:10.3389/fonc.2026.1846602)
Supplement: Supplementary file 3 [file Table2.xls]

## Sheet: HIV group
HIV or not	sex	age	ART duration（years)	ART regime	CD4 at baseline	CD4 after PD-1 inhibitors	HIV viral load at baseline	HIV after PD-1 inhibitors	History of adverse reactions or allergies	cancer type	cancer stage	PD-1 inhibitors	Other treatments combined with PD-1 inhibitors	lines	cycles	treatment response	PFS	adverse reactions
1	female	52	10	TDF+3TC+EFV	234	328	0	0	0	liver cancer cancer	IIIb	Tislelizumab	Targeted cancer therapy	second line or above	2	PD	43
1	male	63	13	Dovato	49	135	0		0	lung cancer	IIIb	Tislelizumab	Chemotherapy	first line	4	PD	213
1	female	50	15	Dovato	317	170	0	0	0	Classic Hodgkin lymphoma	Ⅳ	Sintilimab	Chemotherapy	second line or above	3	PD	182	Pneumonia
1	male	58	15	Dovato	439	608	0		0	lung cancer	Ⅳ	Tislelizumab	Targeted therapy	second line or above	8	PD	241	Gastrointestinal mucositis； Thyroiditis
1	male	67	20	Biktarvy	362	218	0		1	liver cancer cancer	ⅢB	Camrelizumab	Targeted therapy	second line or above	13	PD	84	RCEEP
1	male	67	27	Dovato	275	285	0		1	liver cancer cancer	IIIB	Camrelizumab	Targeted therapy	first line	11	PR	338	1 Systemic ulceration 2 Hypophysitis 3Thyroiditis
1	male	59	11	Dovato	268	284	0	0	0	lung cancer	Ⅱ	Tislelizumab	no	second line or above	16	PD	384
1	male	53	23	Biktarvy					0	cholangiocarcinoma	IIIB	Sintilimab	Targeted cancer therapy+ Chemotherapy	first line	15	SD	485	1、Allergic-like reaction 2、Systemic ulceration with mouth opening striction and Weight loss of 10 kg
1	male	64	10	Biktarvy	419	322	0	0	0	Urothelial carcinoma	ⅢB	Tislelizumab	Targeted therapy	second line or above	3	SD	57
1	female	59	2	TDF+3TC+lpv/r	175	177			0	cervical carcinoma	Ⅳ	Tislelizumab	Targeted therapy	second line or above	8	SD	371
1	female	53	1	Biktarvy	564	490	0		1	carcinoma of endometrium	IB	Tislelizumab	Targeted therapy	second line or above	3	PR	39
1	male	57	20	Biktarvy	187	188	0		0	lung cancer	IIIC	Tislelizumab	Chemotherapy	first line	3	PR	74	Pneumonia
1	female	55	26	Dovato	242	237	0	0	0	cervical carcinoma	IV	Tislelizumab	Targeted therapy	first line	4	PD	182
1	male	71	21	Biktarvy	241	191	0		0	lung cancer	IV	Tislelizumab	Chemotherapy	first line	26	PR	552
1	male	35	5	TDF+Dovato	122	179	13932	0	0	lung cancer	ⅢA	Tislelizumab	Chemotherapy	first line	5	PD	243
1	female	36	10	Biktarvy	172	191	0		0	cervical carcinoma	Ⅱb	Tislelizumab	Chemotherapy	second line or above	2	PD	42
1	male	69	1	Biktarvy	210	219	162172	0	0	lung cancer	Ⅲ	Sintilimab	Targeted therapy	first line	4	SD	104
1	male	52	23	Biktarvy	461	918	0		0	lung cancer	IIIB	Sintilimab	Chemotherapy	first line	5	PR	131
1	female	52	9	TDF+3TC+DTG	475	211			0	liver cancer cancer	Ⅲb	Sintilimab	Targeted therapy	second line or above	4	PD	83	rash
1	male	60	21	Biktarvy	460	515	0		0	liver cancer cancer	IV	Sintilimab	Targeted therapy	first line	5	PD	45	Thyroiditis
1	female	65	8	3TC+DTG	219	196			1	lung cancer	IVA	Camrelizumab	Targeted therapy	first line	3	SD	45
1	male	52	8	Biktarvy	254	268	0	0	0	liver cancer cancer	II	Camrelizumab	Targeted therapy	first line	34	SD	863	Thyroiditis
1	female	58	22	Biktarvy	415	363	0	0	0	HIV相关淋巴瘤	IIIB	Camrelizumab	Chemotherapy	first line	2	PD	49
1	female	50	2	Biktarvy	143	140	0		0	cervical carcinoma	IV	Camrelizumab	Targeted therapy	first line	7	SD	142
1	male	53	8	TDF+3TC+lpv/r	345	273			1	liver cancer cancer	Ⅲ	Camrelizumab	Targeted therapy	first line	63	SD	1613	Thyroiditis
1	male	69	3	TDF+3TC+EFV	73	137			0	nasopharyngeal darcinoma	III	Camrelizumab	Targeted therapy	second line or above	6	PD	46
1	male	59	2	Biktarvy	243	186	0		1	lung cancer	IV	Camrelizumab	Chemotherapy	first line	6	PR	149
1	male	69	3	TDF+3TC+EFV	153	238	0		0	lung cancer	III	Camrelizumab	Targeted cancer therapy+ Chemotherapy	first line	9	SD	181
1	male	58	20	TDF+3TC+Dolutegravir	187	188	0		0	lung cancer	IVA	Sintilimab	Chemotherapy	first line	3	SD	71
1	female	58	3	TDF+3TC+EFV	304	334	0		1	Classic Hodgkin lymphoma	IV	Sintilimab	no	second line or above	5	SD	958	Thyroiditis
1	male	69	2	Biktarvy	318	402	6754	46	0	lung cancer	IIIA	Sintilimab	Chemotherapy	second line or above	3	SD	63	Thyroiditis
1	male	56	15	Dovato	645	428	0		0	lung cancer	IVA	Sintilimab	Chemotherapy	first line	11	SD	475
1	male	57	13	TDF+3TC+EFV	385	394			0	lung cancer	IV	Camrelizumab	Targeted cancer therapy+ Chemotherapy	first line	12	PD	436
1	male	76	8	3TC+Zidovudine+NVP	150	110			0	esophageal cancer	IVA	Sintilimab	Chemotherapy	first line	2	PD	48
1	male	55	10	TDF+3TC+lpv/r	182	18			1	lung cancer	IV	Sintilimab	Chemotherapy	first line	2	PR	45
1	female	61	6	TDF+3TC+EFV	392	490			0	hodgkin lymphoma	ⅣE+S	Sintilimab	Chemotherapy	second line or above	28	SD	732	Thyroiditis
1	male	60	25	Zidovudine+3TC+EFV	331	517			0	renal carcinoma	IV	Camrelizumab	Targeted therapy	second line or above	18	PD	1004
1	male	72	6	Dovato	599	547	0		0	carcinoma of urinary bladder	IV	Camrelizumab	Targeted cancer therapy+ Chemotherapy	second line or above	2	PD	51
1	female	62	16	3TC+lpv/r	102	28			1	liver cancer cancer	IIIb	Camrelizumab	Targeted therapy	second line or above	5	PD	120
1	male	64	4	3TC+DTG	429	211	0		1	lung cancer	IV	Camrelizumab	Chemotherapy	second line or above	8	PD	192	Pneumonia
1	male	66	20	Dovato	329	253	0		0	lung cancer	Ⅱb	Tislelizumab	Chemotherapy	first line	6	PR	125
1	male	58	14	Dovato	333	309	0	0	0	lung cancer	IVA	Sintilimab	Chemotherapy	first line	4	SD	97	Pneumonia
1	male	53	16	Biktarvy	499	441	0		0	liver cancer cancer	IIIa	Tislelizumab	Targeted therapy	second line or above	5	SD	299
1	male	71	12	Dovato	365	358	0		1	lung cancer	Ⅲa	Tislelizumab	Chemotherapy	first line	4	PD	91
1	male	58	22	Dovato	912	387	0		0	liver cancer cancer	IIIb	Camrelizumab	Targeted therapy	first line	6	PD	476
1	male	55	32	Biktarvy	353	658	0		0	liver cancer cancer	IIB	Camrelizumab	Targeted therapy	first line	6	PD	348
1	male	68	14	Biktarvy	204	70	0		0	lung cancer	IV	Tislelizumab	Chemotherapy	first line	8	SD	179
1	female	37	8	Biktarvy	723	317	0	0	0	carcinoma of gallbladder	IV	Sintilimab	Targeted therapy	second line or above	5	PD	126	Thyroiditis
1	female	55	22	Biktarvy	374	315	0		0	liver cancer cancer	IIIA	Tislelizumab	Targeted therapy	first line	8	PR	594
1	male	72	5	Biktarvy	431	163	0		0	esophageal cancer	II	Tislelizumab	Chemotherapy	second line or above	17	SD	525
1	female	57	20	Biktarvy	344	191	0	0	0	cervical carcinoma	III	Sintilimab	Targeted therapy	second line or above	12	SD	40
1	male	45	15	Biktarvy	657	431			0	lung cancer	IVA	Tislelizumab	Chemotherapy	second line or above	3	SD	54	Pneumonia
1	female	58	20	Biktarvy	442	275	0	0	1	liver cancer cancer	Ib	Tislelizumab	Targeted therapy	second line or above	6	SD	208	Gastrointestinal mucositis
1	male	49	15	Dovato	467	578	0		0	gastric cancer	IV	Sintilimab	Chemotherapy	first line	8	SD	229
1	male	61	16	Dovato	373	258	0		0	Urothelial carcinoma	IV	Tislelizumab	Chemotherapy	second line or above	2	PD	54
1	male	51	21	Biktarvy	165	258	1323	0	0	liver cancer cancer	III	Sintilimab	Targeted therapy	first line	8	PD	250	Thyroiditis
1	male	73	7	Biktarvy	394	290	0		0	carcinoma of gastric cardia	IV	Tislelizumab	Chemotherapy	second line or above	3	SD	151	Hypophysitis
1	male	78	2	Biktarvy	36	248	1041429	？	0	lung cancer	IV	Camrelizumab	Targeted therapy	first line	2	SD	123
1	female	55	9	Biktarvy	409	411	0		1	gastric cancer	IV	Tislelizumab	Chemotherapy	second line or above	21	SD	514
1	male	55	10	Biktarvy	321	345	59	0	1	esophageal cancer	IIIB	Camrelizumab	Chemotherapy	first line	5	PD	138	Thyroiditis
1	female	55	4	Biktarvy	167	173	0	0		cervical carcinoma	IV	Sintilimab	Targeted therapy	second line or above	4	SD	203
1	male	45	1	Biktarvy	440	439	0		0	gastric cancer	IV	Tislelizumab	Chemotherapy	second line or above	2	PD	45
1	male	51	0.5	Biktarvy	224	92	0		0	liver cancer cancer	Ⅲa	Camrelizumab	Targeted therapy	first line	2	PD	45
1	male	60	5	Biktarvy	170	254	0		0	liver cancer cancer	Ⅲa	Camrelizumab	Targeted therapy	first line	13	PR	402	ALT107,AST651, Hepatic injury
1	female	52	20	Biktarvy	288	202	0		0	liver cancer cancer	IIIa	Camrelizumab	Targeted therapy	first line	2	PD	117
1	male	48	10	Biktarvy	399	400	41	？	0	esophageal cancer	IV	Camrelizumab	Chemotherapy	second line or above	3	SD	154
1	male	55	0.5	Biktarvy	69	154	542	？	0	esophageal cancer	IV	Tislelizumab	Chemotherapy	first line	4	PD	346
1	female	49	16	Biktarvy	261	176	0		0	cervical carcinoma	IV	Tislelizumab	Targeted cancer therapy+ Chemotherapy	first line	5	SD	136
1	male	59	20	TDF_3TC+lpv	284	254	0		0	lung cancer	IIIa	Tislelizumab	Chemotherapy	first line	14	SD	495
1	male	27	0.1	Dovato	208	282	3049	44（2次后）	0	carcinoma of gastric cardia	IV	Sintilimab	Targeted cancer therapy+ Chemotherapy	first line	3	PD	206
1	male	64	5	Dovato	371	317	0		0	lung cancer	Ib	Sintilimab	Targeted cancer therapy+ Chemotherapy	first line	2	SD	43
1	female	62	8	Biktarvy	173	305	0		0	Primary lesion of unknown origin	IV	Tislelizumab	Chemotherapy	second line or above	7	SD	353
2	male	81							0	lung cancer	Ⅱ	Tislelizumab	Chemotherapy	first line	2	PR	30
2	male	60							0	lung cancer	III	Tislelizumab	Chemotherapy	first line	2	PR	29	Allergic-like reaction
2	male	69							0	liver cancer cancer	1b	Sintilimab	Chemotherapy	second line or above	22	PD	590
2	male	70							0	esophageal cancer	III	Tislelizumab	Chemotherapy	first line	4	PD	87	ALT and AST were elevated, Hepatic injury
2	male	71							0	lung cancer	Ⅱ	Tislelizumab	Chemotherapy	first line	34	SD	962	RCEEP
2	male	70							0	lung cancer	IV	Tislelizumab	Targeted therapy	second line or above	9	PD	239	Thyroiditis
2	male	67							0	lung cancer	III	Tislelizumab	Chemotherapy	first line	2	PD	204
2	female	62							0	liver cancer cancer	Ⅱ	Sintilimab	Targeted therapy	first line	3	SD	58	Thyroiditis
2	male	78							0	lung cancer	IV	Sintilimab	Targeted therapy	first line	22	PD	515
2	female	53							0	breast cancer	IV	Camrelizumab	no	second line or above	34	SD	761	RCEEP
2	male	47							0	liver cancer cancer	III	Camrelizumab	Targeted therapy	first line	17	PD	508	Thyroiditis、RCEEP
2	male	53							0	lung cancer	IV	Camrelizumab	Chemotherapy	first line	5	SD	111
2	male	59							0	lung cancer	III	Camrelizumab	Chemotherapy	first line	2	PR	30
2	male	59							0	lung cancer	IV	Camrelizumab	Chemotherapy	first line	5	PD	528
2	male	76							1	liver cancer cancer	III	Camrelizumab	Targeted therapy	first line	2	SD	27
2	female	59							0	liver cancer cancer	III	Sintilimab	Targeted therapy	first line	2	PD	58
2	female	54							0	lung cancer	IV	Camrelizumab	Targeted cancer therapy+ Chemotherapy	second line or above	6	PD	134	Thyroiditis
2	male	71							1	esophageal cancer	III	Camrelizumab	Targeted therapy	second line or above	4	SD	65
2	male	71							0	lung cancer	IV	Tislelizumab	Chemotherapy	first line	8	PR	262
2	male	49							0	liver cancer cancer	III	Sintilimab	Targeted therapy	first line	4	PD	76
2	male	54							0	esophageal cancer	IV	Camrelizumab	Chemotherapy	second line or above	10	SD	254

## Sheet: HIV-negative group
sex	age	history of all	cancer type	stage	PD-1 inhibitors	Other treatments combined with PD-1 inhibitors	lines	Cycles	efficacy	PFS	ADR	adverse reactions
male	81	0	lung cancer	Ⅱ	Tislelizumab	Chemotherapy	first line	2	PR	30	0
male	60	0	lung cancer	Ⅲ	Tislelizumab	Chemotherapy	first line	2	PR	29	1	Allergic-like reaction
male	69		liver cancer cancer	1b期	Sintilimab	Chemotherapy	second line or above	22	PD	590
male	70	0	esophageal cancer	Ⅲ	Tislelizumab	Chemotherapy	first line	4	PD	87	1	Hepatic injury
male	71	0	lung cancer	Ⅱ	Tislelizumab	Chemotherapy	first line	34	SD	962	1	Rash
male	70	0	lung cancer	IV	Tislelizumab	Targeted therapy	second line or above	9	PD	239	1	Thyroiditis
male	67	0	lung cancer	Ⅲ	Tislelizumab	Chemotherapy	first line	2	PD	204	0
female	62	0	liver cancer cancer	Ⅱ	Sintilimab	Targeted therapy	first line	3	SD	58	1	Thyroiditis
male	78	0	lung cancer	IV	Sintilimab	Targeted therapy	first line	22	PD	515	0
male	47	0	liver cancer cancer	Ⅲ	Camrelizumab	Targeted therapy	first line	17	PD	508	1	Thyroiditis、RCEEP
male	53	0	lung cancer	IV	Camrelizumab	Chemotherapy	first line	5	SD	111	0
male	59	0	lung cancer	Ⅲ	Camrelizumab	Chemotherapy	first line	2	PR	30	0
male	59	0	lung cancer	IV	Camrelizumab	Chemotherapy	first line	5	PD	528	0
male	76	1	liver cancer cancer	Ⅲ	Camrelizumab	Targeted therapy	first line	2	SD	27	0
female	59	0	liver cancer cancer	Ⅲ	Sintilimab	Targeted therapy	second line or above	2	PD	58	0
female	54	0	lung cancer	IV	Camrelizumab	先Targeted therapy后Chemotherapy	second line or above	6	PD	134	1	Thyroiditis
male	71	1	esophageal cancer	Ⅲ	卡瑞利珠单抗	Targeted therapy	second line or above	4	SD	65	0
male	71	0	lung cancer	IV	Tislelizumab	Chemotherapy	first line	8	PR	262	0
male	49	0	liver cancer cancer	IV	信迪利单抗注射液	Targeted therapy	first line	4	PD	76	0
male	54	0	esophageal cancer	IV	卡瑞利珠单抗	Chemotherapy	second line or above	10	SD	254	0
